# Supplementary material for: Ruminal microbiome-host crosstalk stimulates the development of the ruminal epithelium in a lamb model
Source: Microbiome. 2019 Jun 3;7:83. doi: 10.1186/s40168-019-0701-y (PMC6547527; doi:10.1186/s40168-019-0701-y)
Supplement: Supplementary file 13 — Table S11. GO enrichment analysis of differentially expressed genes in biological processes. (XLSX 18 kb) [file 40168_2019_701_MOESM13_ESM.xlsx]

## Sheet: Sheet1
Table S11. GO enrichment analysis of differentially expressed genes in biological processes.
Terms	Counts	Percentage (%)	p	Genes
GO:0052548~regulation of endopeptidase activity	13	3.31633	8.26014e-05	ENSOARG00000008867, ENSOARG00000020741, ENSOARG00000000450, ENSOARG00000007866, ENSOARG00000007622, ENSOARG00000013157, ENSOARG00000007493, ENSOARG00000000417, ENSOARG00000015194, ENSOARG00000010953, ENSOARG00000006281, ENSOARG00000018210, ENSOARG00000007928
GO:0052547~regulation of peptidase activity	13	3.31633	0.000103377	ENSOARG00000008867, ENSOARG00000020741, ENSOARG00000000450, ENSOARG00000007866, ENSOARG00000007622, ENSOARG00000013157, ENSOARG00000007493, ENSOARG00000000417, ENSOARG00000015194, ENSOARG00000010953, ENSOARG00000006281, ENSOARG00000018210, ENSOARG00000007928
GO:0030162~regulation of proteolysis	20	5.10204	0.0001259	ENSOARG00000003838, ENSOARG00000008867, ENSOARG00000020741, ENSOARG00000000450, ENSOARG00000007866, ENSOARG00000020137, ENSOARG00000007622, ENSOARG00000013157, ENSOARG00000007493, ENSOARG00000003267, ENSOARG00000006281, ENSOARG00000018210, ENSOARG00000009431, ENSOARG00000009010, ENSOARG00000018760, ENSOARG00000000417, ENSOARG00000015194, ENSOARG00000010953, ENSOARG00000016957, ENSOARG00000007928
GO:0051336~regulation of hydrolase activity	23	5.86735	0.000303139	ENSOARG00000008867, ENSOARG00000008595, ENSOARG00000020741, ENSOARG00000000450, ENSOARG00000016903, ENSOARG00000007866, ENSOARG00000007493, ENSOARG00000013157, ENSOARG00000007622, ENSOARG00000006281, ENSOARG00000014016, ENSOARG00000020336, ENSOARG00000018210, ENSOARG00000013286, ENSOARG00000009409, ENSOARG00000001187, ENSOARG00000006636, ENSOARG00000000417, ENSOARG00000015194, ENSOARG00000020270,…
GO:0006473~protein acetylation	11	2.80612	0.000384278	ENSOARG00000020645, ENSOARG00000018040, ENSOARG00000019605, ENSOARG00000011326, ENSOARG00000012480, ENSOARG00000000801, ENSOARG00000006159, ENSOARG00000012321, ENSOARG00000002954, ENSOARG00000018911, ENSOARG00000013030
GO:0018394~peptidyl-lysine acetylation	10	2.55102	0.000505959	ENSOARG00000020645, ENSOARG00000018040, ENSOARG00000019605, ENSOARG00000011326, ENSOARG00000012480, ENSOARG00000000801, ENSOARG00000012321, ENSOARG00000002954, ENSOARG00000018911, ENSOARG00000013030
GO:0050790~regulation of catalytic activity	37	9.43878	0.000607775	ENSOARG00000008867, ENSOARG00000016593, ENSOARG00000000294, ENSOARG00000000450, ENSOARG00000014671, ENSOARG00000016903, ENSOARG00000013157, ENSOARG00000014016, ENSOARG00000012321, ENSOARG00000009409, ENSOARG00000007385, ENSOARG00000015529, ENSOARG00000019984, ENSOARG00000014525, ENSOARG00000001078, ENSOARG00000015194, ENSOARG00000006159, ENSOARG00000004964, ENSOARG00000008595, ENSOARG00000020741,…
GO:0016573~histone acetylation	9	2.29592	0.0010595	ENSOARG00000020645, ENSOARG00000018040, ENSOARG00000019605, ENSOARG00000012480, ENSOARG00000000801, ENSOARG00000012321, ENSOARG00000002954, ENSOARG00000018911, ENSOARG00000013030
GO:0018393~internal peptidyl-lysine acetylation	9	2.29592	0.00123859	ENSOARG00000020645, ENSOARG00000018040, ENSOARG00000019605, ENSOARG00000012480, ENSOARG00000000801, ENSOARG00000012321, ENSOARG00000002954, ENSOARG00000018911, ENSOARG00000013030
GO:0044267~cellular protein metabolic process	84	21.4286	0.00136865	ENSOARG00000008867, ENSOARG00000019275, ENSOARG00000016593, ENSOARG00000000294, ENSOARG00000018040, ENSOARG00000003243, ENSOARG00000005413, ENSOARG00000015320, ENSOARG00000007344, ENSOARG00000012321, ENSOARG00000009431, ENSOARG00000017010, ENSOARG00000009544, ENSOARG00000010446, ENSOARG00000020645, ENSOARG00000019605, ENSOARG00000017122, ENSOARG00000020506, ENSOARG00000015194, ENSOARG00000018456,…
GO:0006475~internal protein amino acid acetylation	9	2.29592	0.00155163	ENSOARG00000020645, ENSOARG00000018040, ENSOARG00000019605, ENSOARG00000012480, ENSOARG00000000801, ENSOARG00000012321, ENSOARG00000002954, ENSOARG00000018911, ENSOARG00000013030
GO:0043543~protein acylation	11	2.80612	0.00224868	ENSOARG00000020645, ENSOARG00000018040, ENSOARG00000019605, ENSOARG00000011326, ENSOARG00000012480, ENSOARG00000000801, ENSOARG00000006159, ENSOARG00000012321, ENSOARG00000002954, ENSOARG00000018911, ENSOARG00000013030
GO:2000116~regulation of cysteine-type endopeptidase activity	10	2.55102	0.00258903	ENSOARG00000008867, ENSOARG00000020741, ENSOARG00000000450, ENSOARG00000007866, ENSOARG00000007493, ENSOARG00000000417, ENSOARG00000015194, ENSOARG00000010953, ENSOARG00000006281, ENSOARG00000007928
GO:0019538~protein metabolic process	88	22.449	0.00261009	ENSOARG00000008867, ENSOARG00000019275, ENSOARG00000016593, ENSOARG00000000294, ENSOARG00000018040, ENSOARG00000003243, ENSOARG00000005413, ENSOARG00000015320, ENSOARG00000007344, ENSOARG00000012321, ENSOARG00000009431, ENSOARG00000017010, ENSOARG00000009544, ENSOARG00000010446, ENSOARG00000020645, ENSOARG00000019605, ENSOARG00000017122, ENSOARG00000019523, ENSOARG00000020506, ENSOARG00000015194,…
GO:0010951~negative regulation of endopeptidase activity	6	1.53061	0.00790264	ENSOARG00000008867, ENSOARG00000007493, ENSOARG00000013157, ENSOARG00000015194, ENSOARG00000018210, ENSOARG00000007928
GO:0010466~negative regulation of peptidase activity	6	1.53061	0.00931217	ENSOARG00000008867, ENSOARG00000007493, ENSOARG00000013157, ENSOARG00000015194, ENSOARG00000018210, ENSOARG00000007928
GO:0051346~negative regulation of hydrolase activity	10	2.55102	0.0133556	ENSOARG00000008867, ENSOARG00000008595, ENSOARG00000016903, ENSOARG00000007493, ENSOARG00000013157, ENSOARG00000015194, ENSOARG00000020336, ENSOARG00000018210, ENSOARG00000013286, ENSOARG00000007928
GO:0045861~negative regulation of proteolysis	8	2.04082	0.0137619	ENSOARG00000008867, ENSOARG00000007493, ENSOARG00000013157, ENSOARG00000003267, ENSOARG00000015194, ENSOARG00000016957, ENSOARG00000018210, ENSOARG00000007928
GO:0043281~regulation of cysteine-type endopeptidase activity involved in apoptotic process	8	2.04082	0.0175139	ENSOARG00000008867, ENSOARG00000020741, ENSOARG00000000450, ENSOARG00000007493, ENSOARG00000000417, ENSOARG00000015194, ENSOARG00000010953, ENSOARG00000007928
GO:0043966~histone H3 acetylation	5	1.27551	0.0186194	ENSOARG00000020645, ENSOARG00000019605, ENSOARG00000012321, ENSOARG00000002954, ENSOARG00000018911
GO:0043085~positive regulation of catalytic activity	21	5.35714	0.0222865	ENSOARG00000016593, ENSOARG00000020741, ENSOARG00000000294, ENSOARG00000000450, ENSOARG00000014671, ENSOARG00000001158, ENSOARG00000006281, ENSOARG00000014016, ENSOARG00000012321, ENSOARG00000009409, ENSOARG00000001187, ENSOARG00000007385, ENSOARG00000015529, ENSOARG00000020377, ENSOARG00000006636, ENSOARG00000001078, ENSOARG00000000417, ENSOARG00000020270, ENSOARG00000010953, ENSOARG00000006159,…
GO:0043086~negative regulation of catalytic activity	14	3.57143	0.0251564	ENSOARG00000008867, ENSOARG00000008595, ENSOARG00000018831, ENSOARG00000014671, ENSOARG00000016903, ENSOARG00000019984, ENSOARG00000013157, ENSOARG00000007493, ENSOARG00000015194, ENSOARG00000020336, ENSOARG00000018210, ENSOARG00000013215, ENSOARG00000013286, ENSOARG00000007928
GO:0032268~regulation of cellular protein metabolic process	44	11.2245	0.0258144	ENSOARG00000017998, ENSOARG00000008867, ENSOARG00000016593, ENSOARG00000000294, ENSOARG00000000450, ENSOARG00000014671, ENSOARG00000020137, ENSOARG00000005413, ENSOARG00000013157, ENSOARG00000015320, ENSOARG00000003267, ENSOARG00000012321, ENSOARG00000017010, ENSOARG00000009431, ENSOARG00000010446, ENSOARG00000001124, ENSOARG00000015529, ENSOARG00000018760, ENSOARG00000019984, ENSOARG00000001078,…
GO:0051246~regulation of protein metabolic process	47	11.9898	0.0320103	ENSOARG00000017998, ENSOARG00000008867, ENSOARG00000016593, ENSOARG00000000294, ENSOARG00000000450, ENSOARG00000014671, ENSOARG00000020137, ENSOARG00000005413, ENSOARG00000013157, ENSOARG00000015320, ENSOARG00000003267, ENSOARG00000012321, ENSOARG00000017010, ENSOARG00000009431, ENSOARG00000010446, ENSOARG00000001124, ENSOARG00000008935, ENSOARG00000015529, ENSOARG00000018760, ENSOARG00000019984,…
GO:0018205~peptidyl-lysine modification	10	2.55102	0.0323159	ENSOARG00000020645, ENSOARG00000018040, ENSOARG00000019605, ENSOARG00000011326, ENSOARG00000012480, ENSOARG00000000801, ENSOARG00000012321, ENSOARG00000002954, ENSOARG00000018911, ENSOARG00000013030
GO:0032270~positive regulation of cellular protein metabolic process	29	7.39796	0.038972	ENSOARG00000008867, ENSOARG00000017998, ENSOARG00000016593, ENSOARG00000000294, ENSOARG00000000450, ENSOARG00000020137, ENSOARG00000005413, ENSOARG00000015320, ENSOARG00000012321, ENSOARG00000009431, ENSOARG00000017010, ENSOARG00000015529, ENSOARG00000018760, ENSOARG00000014525, ENSOARG00000001078, ENSOARG00000006159, ENSOARG00000001055, ENSOARG00000004964, ENSOARG00000003838, ENSOARG00000020741,…
GO:0018193~peptidyl-amino acid modification	21	5.35714	0.0414093	ENSOARG00000000450, ENSOARG00000018040, ENSOARG00000000801, ENSOARG00000012321, ENSOARG00000002954, ENSOARG00000018911, ENSOARG00000017010, ENSOARG00000020645, ENSOARG00000008637, ENSOARG00000018831, ENSOARG00000010928, ENSOARG00000019605, ENSOARG00000015529, ENSOARG00000011326, ENSOARG00000019984, ENSOARG00000020506, ENSOARG00000012480, ENSOARG00000000417, ENSOARG00000006159, ENSOARG00000013030,…
GO:1903828~negative regulation of cellular protein localization	7	1.78571	0.0421612	ENSOARG00000019275, ENSOARG00000014671, ENSOARG00000020137, ENSOARG00000015709, ENSOARG00000020336, ENSOARG00000013030, ENSOARG00000009431
GO:0045862~positive regulation of proteolysis	9	2.29592	0.0429869	ENSOARG00000003838, ENSOARG00000020741, ENSOARG00000000450, ENSOARG00000009010, ENSOARG00000018760, ENSOARG00000000417, ENSOARG00000010953, ENSOARG00000006281, ENSOARG00000009431
GO:0031329~regulation of cellular catabolic process	10	2.55102	0.046218	ENSOARG00000009010, ENSOARG00000020137, ENSOARG00000005413, ENSOARG00000013157, ENSOARG00000003267, ENSOARG00000016957, ENSOARG00000018210, ENSOARG00000013286, ENSOARG00000017957, ENSOARG00000009431
GO:0051050~positive regulation of transport	27	6.88776	0.0014368	ENSOARG00000000450, ENSOARG00000015722, ENSOARG00000005791, ENSOARG00000007344, ENSOARG00000002761, ENSOARG00000009431, ENSOARG00000017010, ENSOARG00000008935, ENSOARG00000012901, ENSOARG00000011086, ENSOARG00000006159, ENSOARG00000001055, ENSOARG00000004964, ENSOARG00000020462, ENSOARG00000014541, ENSOARG00000001700, ENSOARG00000000801, ENSOARG00000006281, ENSOARG00000020336, ENSOARG00000003833,…
GO:0051049~regulation of transport	38	9.69388	0.00696742	ENSOARG00000019275, ENSOARG00000000450, ENSOARG00000014671, ENSOARG00000020137, ENSOARG00000015722, ENSOARG00000007344, ENSOARG00000005791, ENSOARG00000002761, ENSOARG00000011514, ENSOARG00000009431, ENSOARG00000017010, ENSOARG00000008935, ENSOARG00000012901, ENSOARG00000009189, ENSOARG00000015194, ENSOARG00000011086, ENSOARG00000006159, ENSOARG00000001055, ENSOARG00000020462, ENSOARG00000004964,…
GO:0035556~intracellular signal transduction	56	14.2857	0.00725536	ENSOARG00000008867, ENSOARG00000008858, ENSOARG00000007344, ENSOARG00000014016, ENSOARG00000012321, ENSOARG00000004103, ENSOARG00000010446, ENSOARG00000002486, ENSOARG00000011349, ENSOARG00000005421, ENSOARG00000005522, ENSOARG00000011086, ENSOARG00000015878, ENSOARG00000020387, ENSOARG00000003396, ENSOARG00000010829, ENSOARG00000003653, ENSOARG00000008681, ENSOARG00000017479, ENSOARG00000018831,…
GO:0007034~vacuolar transport	11	2.80612	0.0110186	ENSOARG00000015393, ENSOARG00000002588, ENSOARG00000020137, ENSOARG00000003984, ENSOARG00000015722, ENSOARG00000003653, ENSOARG00000007344, ENSOARG00000015343, ENSOARG00000013286, ENSOARG00000003833, ENSOARG00000009431
GO:1902531~regulation of intracellular signal transduction	36	9.18367	0.0170345	ENSOARG00000008867, ENSOARG00000000450, ENSOARG00000014671, ENSOARG00000007344, ENSOARG00000005791, ENSOARG00000014016, ENSOARG00000012321, ENSOARG00000004103, ENSOARG00000010446, ENSOARG00000008935, ENSOARG00000011349, ENSOARG00000019984, ENSOARG00000001078, ENSOARG00000014525, ENSOARG00000005522, ENSOARG00000011086, ENSOARG00000015878, ENSOARG00000004964, ENSOARG00000020741, ENSOARG00000006382,…
GO:1902532~negative regulation of intracellular signal transduction	14	3.57143	0.0279659	ENSOARG00000008867, ENSOARG00000014671, ENSOARG00000010829, ENSOARG00000003653, ENSOARG00000020336, ENSOARG00000018210, ENSOARG00000010446, ENSOARG00000018831, ENSOARG00000020377, ENSOARG00000019984, ENSOARG00000010953, ENSOARG00000007122, ENSOARG00000013030, ENSOARG00000007928
GO:0046822~regulation of nucleocytoplasmic transport	9	2.29592	0.0287908	ENSOARG00000019275, ENSOARG00000014671, ENSOARG00000000801, ENSOARG00000015709, ENSOARG00000006159, ENSOARG00000011514, ENSOARG00000020336, ENSOARG00000013030, ENSOARG00000009431
GO:0009968~negative regulation of signal transduction	26	6.63265	0.0296379	ENSOARG00000008867, ENSOARG00000016622, ENSOARG00000014671, ENSOARG00000005413, ENSOARG00000009431, ENSOARG00000010446, ENSOARG00000019984, ENSOARG00000014525, ENSOARG00000020387, ENSOARG00000010515, ENSOARG00000004964, ENSOARG00000006382, ENSOARG00000010829, ENSOARG00000003653, ENSOARG00000020336, ENSOARG00000018911, ENSOARG00000018210, ENSOARG00000001187, ENSOARG00000018831, ENSOARG00000009010,…
GO:0016197~endosomal transport	9	2.29592	0.0298291	ENSOARG00000015393, ENSOARG00000002588, ENSOARG00000020137, ENSOARG00000015722, ENSOARG00000003653, ENSOARG00000007344, ENSOARG00000013286, ENSOARG00000003833, ENSOARG00000009431
GO:0032387~negative regulation of intracellular transport	6	1.53061	0.0391272	ENSOARG00000019275, ENSOARG00000014671, ENSOARG00000015194, ENSOARG00000011514, ENSOARG00000020336, ENSOARG00000013030
GO:0046823~negative regulation of nucleocytoplasmic transport	5	1.27551	0.0403171	ENSOARG00000019275, ENSOARG00000014671, ENSOARG00000011514, ENSOARG00000020336, ENSOARG00000013030
GO:0009966~regulation of signal transduction	52	13.2653	0.0442338	ENSOARG00000008867, ENSOARG00000016593, ENSOARG00000018040, ENSOARG00000005413, ENSOARG00000007344, ENSOARG00000014016, ENSOARG00000012321, ENSOARG00000009431, ENSOARG00000004103, ENSOARG00000010446, ENSOARG00000011349, ENSOARG00000005522, ENSOARG00000011086, ENSOARG00000015878, ENSOARG00000020387, ENSOARG00000010829, ENSOARG00000003653, ENSOARG00000017479, ENSOARG00000018831, ENSOARG00000001187,…
GO:0007165~signal transduction	86	21.9388	0.0490439	ENSOARG00000008867, ENSOARG00000016593, ENSOARG00000008858, ENSOARG00000016739, ENSOARG00000018040, ENSOARG00000005413, ENSOARG00000007344, ENSOARG00000014016, ENSOARG00000012321, ENSOARG00000009431, ENSOARG00000006650, ENSOARG00000017010, ENSOARG00000004103, ENSOARG00000010446, ENSOARG00000002486, ENSOARG00000011349, ENSOARG00000005421, ENSOARG00000005522, ENSOARG00000011086, ENSOARG00000007769,…
GO:2001233~regulation of apoptotic signaling pathway	17	4.33673	0.00111608	ENSOARG00000008867, ENSOARG00000020741, ENSOARG00000000450, ENSOARG00000014671, ENSOARG00000006382, ENSOARG00000006281, ENSOARG00000018210, ENSOARG00000005846, ENSOARG00000008935, ENSOARG00000001187, ENSOARG00000009010, ENSOARG00000014525, ENSOARG00000000417, ENSOARG00000007122, ENSOARG00000013030, ENSOARG00000010515, ENSOARG00000007928
GO:0097191~extrinsic apoptotic signaling pathway	12	3.06122	0.00256537	ENSOARG00000005846, ENSOARG00000001187, ENSOARG00000020741, ENSOARG00000014671, ENSOARG00000006382, ENSOARG00000014525, ENSOARG00000007769, ENSOARG00000006281, ENSOARG00000010515, ENSOARG00000018210, ENSOARG00000013030, ENSOARG00000007928
GO:2001236~regulation of extrinsic apoptotic signaling pathway	10	2.55102	0.00274319	ENSOARG00000005846, ENSOARG00000001187, ENSOARG00000020741, ENSOARG00000014671, ENSOARG00000006382, ENSOARG00000014525, ENSOARG00000010515, ENSOARG00000018210, ENSOARG00000013030, ENSOARG00000007928
GO:0010941~regulation of cell death	34	8.67347	0.0123435	ENSOARG00000008867, ENSOARG00000019275, ENSOARG00000000450, ENSOARG00000014671, ENSOARG00000018040, ENSOARG00000006889, ENSOARG00000009431, ENSOARG00000005846, ENSOARG00000009544, ENSOARG00000008935, ENSOARG00000001078, ENSOARG00000014525, ENSOARG00000015194, ENSOARG00000020387, ENSOARG00000010515, ENSOARG00000004964, ENSOARG00000020741, ENSOARG00000006382, ENSOARG00000007493, ENSOARG00000006281,…
GO:0042981~regulation of apoptotic process	32	8.16327	0.013679	ENSOARG00000008867, ENSOARG00000019275, ENSOARG00000000450, ENSOARG00000018040, ENSOARG00000014671, ENSOARG00000006889, ENSOARG00000009431, ENSOARG00000009544, ENSOARG00000005846, ENSOARG00000008935, ENSOARG00000001078, ENSOARG00000014525, ENSOARG00000015194, ENSOARG00000020387, ENSOARG00000010515, ENSOARG00000004964, ENSOARG00000020741, ENSOARG00000006382, ENSOARG00000007493, ENSOARG00000016390,…
GO:0008219~cell death	39	9.94898	0.0149536	ENSOARG00000008867, ENSOARG00000019275, ENSOARG00000000450, ENSOARG00000014671, ENSOARG00000018040, ENSOARG00000006889, ENSOARG00000006195, ENSOARG00000009431, ENSOARG00000005846, ENSOARG00000009544, ENSOARG00000008935, ENSOARG00000001078, ENSOARG00000014525, ENSOARG00000015194, ENSOARG00000007769, ENSOARG00000020387, ENSOARG00000010515, ENSOARG00000004964, ENSOARG00000020741, ENSOARG00000006382,…
GO:0043067~regulation of programmed cell death	32	8.16327	0.0165036	ENSOARG00000008867, ENSOARG00000019275, ENSOARG00000000450, ENSOARG00000018040, ENSOARG00000014671, ENSOARG00000006889, ENSOARG00000009431, ENSOARG00000009544, ENSOARG00000005846, ENSOARG00000008935, ENSOARG00000001078, ENSOARG00000014525, ENSOARG00000015194, ENSOARG00000020387, ENSOARG00000010515, ENSOARG00000004964, ENSOARG00000020741, ENSOARG00000006382, ENSOARG00000007493, ENSOARG00000016390,…
GO:0050680~negative regulation of epithelial cell proliferation	7	1.78571	0.0193349	ENSOARG00000014671, ENSOARG00000020377, ENSOARG00000005448, ENSOARG00000014525, ENSOARG00000010953, ENSOARG00000020654, ENSOARG00000013030
GO:0097190~apoptotic signaling pathway	18	4.59184	0.0236696	ENSOARG00000008867, ENSOARG00000020741, ENSOARG00000000450, ENSOARG00000014671, ENSOARG00000006382, ENSOARG00000006281, ENSOARG00000018210, ENSOARG00000005846, ENSOARG00000008935, ENSOARG00000001187, ENSOARG00000009010, ENSOARG00000014525, ENSOARG00000000417, ENSOARG00000007769, ENSOARG00000007122, ENSOARG00000013030, ENSOARG00000010515, ENSOARG00000007928
GO:0043065~positive regulation of apoptotic process	15	3.82653	0.0252821	ENSOARG00000008867, ENSOARG00000019275, ENSOARG00000020741, ENSOARG00000000450, ENSOARG00000018040, ENSOARG00000014671, ENSOARG00000006281, ENSOARG00000018210, ENSOARG00000009544, ENSOARG00000001187, ENSOARG00000009369, ENSOARG00000000417, ENSOARG00000010953, ENSOARG00000020654, ENSOARG00000004964
GO:0012501~programmed cell death	36	9.18367	0.0256309	ENSOARG00000008867, ENSOARG00000019275, ENSOARG00000000450, ENSOARG00000014671, ENSOARG00000018040, ENSOARG00000006889, ENSOARG00000006195, ENSOARG00000009431, ENSOARG00000005846, ENSOARG00000009544, ENSOARG00000008935, ENSOARG00000001078, ENSOARG00000014525, ENSOARG00000015194, ENSOARG00000007769, ENSOARG00000020387, ENSOARG00000010515, ENSOARG00000004964, ENSOARG00000020741, ENSOARG00000006382,…
GO:0043068~positive regulation of programmed cell death	15	3.82653	0.0272207	ENSOARG00000008867, ENSOARG00000019275, ENSOARG00000020741, ENSOARG00000000450, ENSOARG00000018040, ENSOARG00000014671, ENSOARG00000006281, ENSOARG00000018210, ENSOARG00000009544, ENSOARG00000001187, ENSOARG00000009369, ENSOARG00000000417, ENSOARG00000010953, ENSOARG00000020654, ENSOARG00000004964
GO:0050673~epithelial cell proliferation	12	3.06122	0.0279883	ENSOARG00000009544, ENSOARG00000014671, ENSOARG00000020377, ENSOARG00000005448, ENSOARG00000015529, ENSOARG00000007245, ENSOARG00000014525, ENSOARG00000010953, ENSOARG00000006281, ENSOARG00000020654, ENSOARG00000013030, ENSOARG00000004964
GO:0006915~apoptotic process	34	8.67347	0.028816	ENSOARG00000008867, ENSOARG00000019275, ENSOARG00000000450, ENSOARG00000014671, ENSOARG00000018040, ENSOARG00000006889, ENSOARG00000009431, ENSOARG00000005846, ENSOARG00000009544, ENSOARG00000008935, ENSOARG00000014525, ENSOARG00000015194, ENSOARG00000007769, ENSOARG00000020387, ENSOARG00000010515, ENSOARG00000004964, ENSOARG00000020741, ENSOARG00000006382, ENSOARG00000007493, ENSOARG00000006281,…
GO:2001237~negative regulation of extrinsic apoptotic signaling pathway	6	1.53061	0.0319445	ENSOARG00000001187, ENSOARG00000006382, ENSOARG00000014525, ENSOARG00000010515, ENSOARG00000013030, ENSOARG00000007928
GO:0010942~positive regulation of cell death	15	3.82653	0.0339881	ENSOARG00000008867, ENSOARG00000019275, ENSOARG00000020741, ENSOARG00000000450, ENSOARG00000018040, ENSOARG00000014671, ENSOARG00000006281, ENSOARG00000018210, ENSOARG00000009544, ENSOARG00000001187, ENSOARG00000009369, ENSOARG00000000417, ENSOARG00000010953, ENSOARG00000020654, ENSOARG00000004964
GO:0065009~regulation of molecular function	47	11.9898	0.00178736	ENSOARG00000008867, ENSOARG00000016593, ENSOARG00000000294, ENSOARG00000016622, ENSOARG00000000450, ENSOARG00000014671, ENSOARG00000016903, ENSOARG00000020137, ENSOARG00000013157, ENSOARG00000014016, ENSOARG00000012321, ENSOARG00000017010, ENSOARG00000009431, ENSOARG00000005846, ENSOARG00000009409, ENSOARG00000007385, ENSOARG00000015529, ENSOARG00000019984, ENSOARG00000001078, ENSOARG00000014525,…
GO:0044092~negative regulation of molecular function	22	5.61224	0.00612835	ENSOARG00000008867, ENSOARG00000008595, ENSOARG00000016622, ENSOARG00000014671, ENSOARG00000016903, ENSOARG00000020137, ENSOARG00000013157, ENSOARG00000007493, ENSOARG00000020336, ENSOARG00000018210, ENSOARG00000013215, ENSOARG00000013286, ENSOARG00000009431, ENSOARG00000016867, ENSOARG00000005846, ENSOARG00000018831, ENSOARG00000009010, ENSOARG00000019984, ENSOARG00000008551, ENSOARG00000015194,…
GO:0043588~skin development	9	2.29592	0.0248877	ENSOARG00000016593, ENSOARG00000016622, ENSOARG00000001187, ENSOARG00000019523, ENSOARG00000006636, ENSOARG00000007493, ENSOARG00000020654, ENSOARG00000020472, ENSOARG00000008286
GO:0050878~regulation of body fluid levels	11	2.80612	0.0262208	ENSOARG00000019636, ENSOARG00000016622, ENSOARG00000012901, ENSOARG00000012362, ENSOARG00000007245, ENSOARG00000018760, ENSOARG00000006636, ENSOARG00000000417, ENSOARG00000010953, ENSOARG00000020472, ENSOARG00000020387
GO:0044093~positive regulation of molecular function	27	6.88776	0.0265927	ENSOARG00000008867, ENSOARG00000016593, ENSOARG00000000294, ENSOARG00000000450, ENSOARG00000014671, ENSOARG00000014016, ENSOARG00000012321, ENSOARG00000017010, ENSOARG00000009409, ENSOARG00000007385, ENSOARG00000015529, ENSOARG00000014525, ENSOARG00000001078, ENSOARG00000006159, ENSOARG00000004964, ENSOARG00000020462, ENSOARG00000020741, ENSOARG00000001158, ENSOARG00000006281, ENSOARG00000020336,…
GO:0044260~cellular macromolecule metabolic process	127	32.398	0.0305276	ENSOARG00000016593, ENSOARG00000009234, ENSOARG00000018040, ENSOARG00000017641, ENSOARG00000004526, ENSOARG00000009431, ENSOARG00000009544, ENSOARG00000010446, ENSOARG00000008628, ENSOARG00000019605, ENSOARG00000017122, ENSOARG00000018456, ENSOARG00000007586, ENSOARG00000001055, ENSOARG00000015936, ENSOARG00000010819, ENSOARG00000007622, ENSOARG00000000822, ENSOARG00000008637, ENSOARG00000001187,…
GO:0044237~cellular metabolic process	155	39.5408	0.0311332	ENSOARG00000016593, ENSOARG00000006254, ENSOARG00000009234, ENSOARG00000018040, ENSOARG00000017641, ENSOARG00000006195, ENSOARG00000014550, ENSOARG00000004526, ENSOARG00000009431, ENSOARG00000010446, ENSOARG00000009544, ENSOARG00000008603, ENSOARG00000005565, ENSOARG00000008628, ENSOARG00000017124, ENSOARG00000019605, ENSOARG00000017122, ENSOARG00000018456, ENSOARG00000007586, ENSOARG00000001055,…
GO:0016043~cellular component organization	103	26.2755	0.0376306	ENSOARG00000018040, ENSOARG00000016739, ENSOARG00000006195, ENSOARG00000018046, ENSOARG00000015055, ENSOARG00000004245, ENSOARG00000009431, ENSOARG00000009544, ENSOARG00000010446, ENSOARG00000007259, ENSOARG00000008628, ENSOARG00000017124, ENSOARG00000015494, ENSOARG00000017122, ENSOARG00000019605, ENSOARG00000015878, ENSOARG00000011051, ENSOARG00000016867, ENSOARG00000008637, ENSOARG00000001187,…
GO:0008152~metabolic process	168	42.8571	0.039607	ENSOARG00000016593, ENSOARG00000006254, ENSOARG00000009234, ENSOARG00000018040, ENSOARG00000017641, ENSOARG00000006195, ENSOARG00000014550, ENSOARG00000004526, ENSOARG00000009431, ENSOARG00000010446, ENSOARG00000009544, ENSOARG00000008603, ENSOARG00000005565, ENSOARG00000017124, ENSOARG00000007385, ENSOARG00000008628, ENSOARG00000019605, ENSOARG00000017122, ENSOARG00000018456, ENSOARG00000007586,…
GO:0007398~ectoderm development	3	0.765306	0.0403737	ENSOARG00000001187, ENSOARG00000009000, ENSOARG00000006636
GO:0045807~positive regulation of endocytosis	6	1.53061	0.043059	ENSOARG00000008935, ENSOARG00000012901, ENSOARG00000011086, ENSOARG00000002199, ENSOARG00000005791, ENSOARG00000009431
GO:0007159~leukocyte cell-cell adhesion	14	3.57143	0.0441429	ENSOARG00000012979, ENSOARG00000021177, ENSOARG00000008858, ENSOARG00000000450, ENSOARG00000020377, ENSOARG00000005448, ENSOARG00000003333, ENSOARG00000003243, ENSOARG00000018760, ENSOARG00000000417, ENSOARG00000001158, ENSOARG00000006281, ENSOARG00000016867, ENSOARG00000004964
GO:0048583~regulation of response to stimulus	66	16.8367	0.0458696	ENSOARG00000008867, ENSOARG00000016593, ENSOARG00000018040, ENSOARG00000005413, ENSOARG00000007344, ENSOARG00000014016, ENSOARG00000012321, ENSOARG00000004526, ENSOARG00000009431, ENSOARG00000008715, ENSOARG00000004103, ENSOARG00000010446, ENSOARG00000017208, ENSOARG00000011349, ENSOARG00000005522, ENSOARG00000011086, ENSOARG00000020387, ENSOARG00000015878, ENSOARG00000001055, ENSOARG00000010829,…
GO:0070488~neutrophil aggregation	2	0.510204	0.0492904	ENSOARG00000000450, ENSOARG00000000417
Only terms with p < 0.05 were listed.
Marked green represents protein activity process (modification and degradation); marked blue represents substance transport; marked orange represents cell growth (apoptosis and proliferation).
